# Supplementary material for: Frequency of Gluten-Reactive T Cells in Active Celiac Lesions Estimated by Direct Cell Cloning
Source: Front Immunol. 2021 Mar 16;12:646163. doi: 10.3389/fimmu.2021.646163 (PMC8007869; doi:10.3389/fimmu.2021.646163)
Supplement: Supplementary file 2 [file Table_1.xlsx]

## Sheet: Supp Table 1
	Supplementary Table 1: Peptide sequences
	Peptide ID	DQ2.5-restricted epitope included	Pepetide sequence
	P1502.2	glia-α1, -α2	LQLQPFPQPELPYPQPELPYPQPELPYPQPQPF
	P2345	glia-α3	PQPFRPEQPYPQPQ
	P1212	glia-γ1	pyroglu-PQQPQQSFPEQQRP
	P1298	glia-γ2	GIIQPEQPAQL
	P1994	glia-γ3, -γ4c, -γ5	EQPFPEQPEQPYPEQPEQPFPQP
	P1396	glia-γ4a	FSQPEQEFPQPQ
	P1935	glia-γ4b	FPQPEQEFPQPQ
	P1653	glia-γ4c	TEQPEQPFPQP
	P1936	glia-γ4d, -ω1	PFPQPEQPFCEQPQR
	P1934	glia-γ3, -γ4e, -γ5	LQPEQPFPEQPEQPYPEQPQ
	P2045	glia-ω1, -ω2	QPQQPFPQPEQPFPWQP
	P2109	glut-L1	QQPPFSEQEQPVLPQ
	P2341	glut-L2	PPFSEQQESPFSQ
	P2140	hor-2, sec-2, glia-ω1	GQQPFPQPEQPFPQSG
	P2204	hor-3a	PIPEQPQPYPQ
	P2342	hor-3b	PEQPYPEQPQPYPQ
	P2343	sec-3	PQPFPEQPEQIIPQ
	P1504	ave-1a	YQPYPEQEEPFV
	P2344	ave-1c	YQPYPEQEQPILQQ
	P2046	glia-ω1	PQQPFPQPEQPFP
	P2047	glia-ω2	FPQPEQPFPWQP
	P1269	glia-α1a	QLQPFPQPELPY
	P1314	glia-α1b	PQLPYPQPELPY
	P1313	glia-α2	PQPELPYPQPEL

## Sheet: Supp Table 2
	Supplementary Table 2 Epitope specificity and proliferative response to TG2-treated gluten and epitope-specific peptides
		Seeding condition	Specificity	SI G/TG	SI epitope	% CD4	% CD8	Tetramer-staining
	TCC1329.1	30 / well	G/TG only	6.6	n.a.	>95%	-	n.d.
	TCC1329.3	30 / well	DQ2.5-glia-γ3 / γ5	26	21	>95%	-	n.d.
	TCC1329.4	30 / well	DQ2.5-glia-ω1	8	6.5	>95%	-	37% ω1
	TCC1329.5	30 / well	G/TG only	4.6	n.a.	>95%	-	n.d.
	TCC1329.8	10 / well	DQ2.5-glia-α1 / α2	18	14	>95%	-	α2
	TCC1329.9	5 / well	G/TG only	21	n.a.	0.65	0.33	n.d.
	TCC1329.11	5 / well	DQ2.5-glia-α2	19	15	0.95	0.05	93% α2
	TCC1329.13	5 / well	G/TG only	2.5	n.a.	>95%	-	n.d.
	TCC1329.14	5 / well	DQ2.5-glia-ω1	8.6	4.7	>95%	-	ω1
	TCC1335.2	30 / well	DQ2.5-glia-α1 / ω1	4.4	4.2	>95%	-	10% α1
	TCC1335.4	30 / well	DQ2.5-glia-γ4a / γ4b	8.6	6.6	>95%	-	n.d.
	TCC1335.7	10 / well	DQ2.5-glia-α1 / α2	19	9.1	>95%	-	α2
	TCC1335.8	5 / well	DQ2.5-glia-α1 / ω1	11	7.1	>95%	-	α1
	TCC1336.1	30 / well	G/TG only	4.5	n.a.	>95%	-	n.d.
	TCC1336.2	30 / well	DQ2.5-glia-ω1	3.8	3.1	>95%	-	2% ω1
	TCC1336.3	30 / well	DQ2.5-glia-α1 / α2	14	15	0.3	0.69	NEGATIVE
	TCC1336.6	30 / well	DQ2.5-glia-ω1	2.4	4.6	0.02	0.98	NEGATIVE
	TCC1336.7	10 / well	G/TG only	22	n.a.	>95%	-	n.d.
	TCC1336.13	5 / well	DQ2.5-sec-3	11	8.2	>95%	-	n.d.
	TCC1336.16	5 / well	DQ2.5-glia-α1 / ω1	20	8.6	>95%	-	α1
	TCC1344.2	5 / well	G/TG only	2.8	n.a.	>95%	0.04	n.d.
	TCC1344.3	5 / well	G/TG only	2.5	n.a.	n.d.	n.d.	n.d.
	TCC1344.5	5 / well	DQ2.5-glia-α1 / α2	9.4	6.4	>95%	-	3% α1
	TCC1344.6	5 / well	DQ2.5-glia-α1 / α2	17	6.2	0.55	0.27	10% α2
	TCC1344.8	5 / well	DQ2.5-glia-γ4b	8	6.7	>95%	-	n.d.
	TCC1349.1	5 / well	DQ2.5-glia-α2	14	13	>95%	-	α2
	TCC1349.4	5 / well	DQ2.5-glia-γ3 / γ5	4.4	5.7	0.19	0.79	n.d.
	TCC1349.6	10 / well	G/TG only	17	n.a.	0.46	0.52	n.d.
	TCC1349.9	10 / well	G/TG only	19	n.a.	>95%	-	n.d.
	TCC1349.14	30 / well	G/TG only	9.4	n.a.	0.75	0.24	n.d.
	TCC1349.17	30 / well	DQ2.5-glia-γ3 / γ5	2.9	5.2	>95%	-	n.d.
	TCC1348.1	5 / well	DQ2.5-glia-α1 / α2	13	8.1	>95%	-	α1
	TCC1348.3	5 / well	DQ2.5-glia-γ4b	30	21	>95%	-	n.d.
	TCC1348.4	5 / well	DQ2.5-glia-γ5	17	8.4	>95%	-	n.d.
	TCC1348.5	5 / well	DQ2.5-glia-ω1	10	4.5	>95%	-	ω1
	TCC1348.7	10 / well	DQ2.5-glia-γ4a / γ4b	5.4	5.2	>95%	-	n.d.
	TCC1348.8	30 / well	DQ2.5-glia-α1 / ω1	30	16	>95%	-	α1
	TCC1348.10	30 / well	G/TG only	13	n.a.	>95%	-	n.d.
	G/TG: TG2-treated gluten digest; SI: stimulatory index; n.a.: not applicable; n.d.: not done; -: not detected
